# Supplementary material for: Robot leadership–Investigating human perceptions and reactions towards social robots showing leadership behaviors
Source: PLoS One. 2023 Feb 16;18(2):e0281786. doi: 10.1371/journal.pone.0281786 (PMC9934409; doi:10.1371/journal.pone.0281786)
Supplement: S1 Dataset — (ZIP) [file pone.0281786.s002.zip]

Archive with 9 entries (9 files):
- 190723_Group_Discussions.docx
- Interview_Participant1.doc
- Interview_Participant2.doc
- Interview_Participant3.doc
- Interview_Participant4.doc
- Interview_Participant5.doc
- Interview_Participant6.doc
- Interview_Participant7.doc
- Interview_Participant8.doc
